# Supplementary material for: Natural Molecules, Nutraceuticals, and Engineered Nanosystems: A Comprehensive Strategy for Combating Gardnerella vaginalis-Induced Bacterial Vaginosis
Source: Microorganisms. 2025 Oct 21;13(10):2411. doi: 10.3390/microorganisms13102411 (PMC12565833; doi:10.3390/microorganisms13102411)
Supplement: Supplementary file 1 [file microorganisms-13-02411-s001.zip]

Archive with 1 entries (1 files):
- microorganisms-3748321-supplementary.pdf
